# Supplementary material for: Identification of fatty acid metabolism hub genes in endometriosis using integrative bioinformatics analysis
Source: Front Med (Lausanne). 2025 Apr 17;12:1529074. doi: 10.3389/fmed.2025.1529074 (PMC12043453; doi:10.3389/fmed.2025.1529074)
Supplement: Supplementary file 1 [file Supplementary_file_1.xlsx]

## Sheet: TableS1
849 Genes Related to Fatty Acid Metabolism
CEL
EHHADH
ACACA
CA4
ACOT7
HACD2
CYP1B1
CPOX
HSD17B11
CYP2U1
HSPH1
ALDH1B1
DHCR24
HCCS
CYP2J2
THEM5
CPT1B
TDO2
ACOT11
FASN
CA2
AOC3
ACAT1
GABARAPL1
NSDHL
ACAT2
ACBD7
H2AZ1
ALOX12B
ALDOA
ACOT4
SERINC1
TECR
NUDT19
PCCB
SCD
PTGIS
INMT
ACACB
ADH1B
ACOX2
LTC4S
LGALS1
SLC27A2
HSP90AA1
DBI
GPD2
IDH1
HSD17B7
ACOX2
HACD4
ALDH2
CYP4F3
GGT5
ACOT11
HPGDS
ODC1
G0S2
ACSM3
PTS
PECR
SLC27A3
REEP6
AOC3
DPEP2
CYP4F2
OLAH
CYP2J2
SCD
PON3
HSD17B8
HSD17B11
MAOA
PTGDS
YWHAH
CYP4B1
CYP2U1
ACOXL
ACSBG1
UGDH
MECR
HSD17B7
SCP2
FADS2
NDUFAB1
FMO1
GPD1
MIF
ACOT4
THEM5
CBR3
ECH1
PTGS2
ACSL1
FAAH2
PRXL2B
HADH
GPD2
CA4
SLC27A2
LDHA
DECR1
ACOX1
CYP1B1
PTGS1
LTA4H
ALOX15B
FADS1
PTPRG
IL4I1
VNN1
PON1
DBI
ALOX5
GPX2
ACSF2
ACOT1
CD36
LGALS1
IDH1
ADIPOR2
HSD17B4
ACOT7
ALDH1A1
MCAT
SLC25A1
SLC25A20
AMACR
AADAT
TECR
CA2
HSD17B10
ALDH3A2
PDHB
BLVRA
CPT2
HACL1
DHCR24
CIDEA
FABP2
ENO3
INMT
BMPR1B
THRSP
ACAA1
ACAA2
ACADL
ACADM
ACOT8
ACOX1
ACSL1
ALDH3A2
CCDC58
CPT2
CYP4A11
DECR1
ECH1
ECI1
ELOVL5
FABP1
FABP2
HADH
HIBCH
HMGCL
HSD17B11
IDH1
ME1
MGLL
MLYCD
PCBD1
RETSAT
S100A10
SUCLG1
VNN1
EHHADH
ALDH9A1
HADHB
ECHS1
ACADS
CA2
HSD17B10
ALDH1A1
ACADVL
HSD17B4
CA4
ADH1C
ADH7
PTS
MAOA
HAO2
HSD17B7
MCEE
ACAT2
AUH
HPGD
FH
HMGCS2
ALAD
GPD1
ACO2
CBR1
GRHPR
ACOT2
G0S2
MDH2
HSP90AA1
BCKDHB
UROS
YWHAH
LDHA
CRYZ
RDH16
INMT
UGDH
GSTZ1
IDH3B
MDH1
CRAT
ETFDH
CD36
ECI2
SDHD
ACSL5
HSDL2
HMGCS1
SDHC
CD1D
GCDH
GPD2
ALDH3A1
SLC22A5
PDHB
TDO2
FASN
NBN
PSME1
PPARA
NCAPH2
BPHL
ODC1
CA6
DLD
HCCS
EPHX1
DLST
FMO1
AOC3
UROD
CPT1A
KMT5A
UBE2L6
MIF
SUCLG2
CPOX
SMS
CBR3
NTHL1
CIDEA
IDI1
AADAT
REEP6
HSPH1
APEX1
NSDHL
ADIPOR2
ACSL4
ACSS1
ENO3
IDH3G
LGALS1
METAP1
ALDOA
ACSM3
LTC4S
D2HGDH
ADSL
SUCLA2
SDHA
XIST
OSTC
GLUL
CYP4A22
GABARAPL1
AQP7
CYP1A1
PRDX6
ERP29
H2AZ1
GAPDHS
DHCR24
GAD2
PTPRG
IL4I1
TP53INP2
PDHA1
RAP1GDS1
CEL
BLVRA
SERINC1
BMPR1B
RDH11
ENO2
PLA2G4B
MIR548P
NR1H3
LYPLA1
PIBF1
SLC25A17
ERLIN1
CES1
PTGES3
PPARGC1A
HTD2
ILVBL
SLC27A5
SLC27A4
SLC27A3
SLC27A2
LIAS
ABHD2
AKR1C4
ERLIN2
TREX1
CYP4F8
LYPLA2
ACOT7
CYP2U1
ACSM1
APOA5
THEM4
ACOT4
ACSM2A
CPT1C
CNR1
ADH4
PRXL2B
ADH5
AASDH
ACOT12
CPT1B
GPAT4
CREM
ACSM6
MAPK14
PTGR2
PM20D1
LIPI
GPAT2
ERFE
CYP1A2
CYP1B1
CYP2A6
CYP2A7
CYP2A13
CYP2B6
CYP2C19
CYP2C8
CYP2C9
CYP2C18
CYP2D7
CYP2D6
CYP2E1
CYP2F1
CYP2J2
CYP3A4
CYP7A1
FAAH2
AWAT1
CYP24A1
AKR1C1
AKR1C2
MMAA
ABHD3
EDN1
EDN2
ACSF3
LIPH
HACD2
EPHX2
AKT1
AKT2
ETFA
ETFB
ABCD1
FAAH
FABP3
FABP5
ACSL3
TYSND1
GLYATL2
DAGLB
ABCD2
MORC2
SCAP
PTGR1
CYP2G1P
WDTC1
LPIN1
ACSBG1
ACSL6
SIRT4
SIRT1
AMACR
PLA2G15
ALOX12
ALOX5
ALOX5AP
ALOX12B
ALOX15
ALOX15B
MTOR
TECRL
ETFBKMT
PLA2G4F
ACOT11
HACL1
DECR2
GGT1
GGT5
GHSR
GIP
NAAA
HPGDS
ANGPTL3
MCAT
PLA2G4D
NUDT7
FADS6
ZADH2
THEM5
CYP4V2
GPX1
GPX4
SLC27A6
ACAD9
GSTA1
GSTM1
GSTM2
GSTM4
GSTP1
CYP2S1
ANXA1
HADHA
ACACA
AOAH
ACACB
APOA1
APOA4
APOC1
ACSM4
APOC2
AC098591.2
APOC3
ACSM2B
IL1B
ACADSB
INS
INSIG1
IRS1
EIF6
IVD
SLC27A1
ACAT1
PEDS1
NUDT19
LEP
LIPC
FADS1
FADS3
HACD4
LPL
LTA4H
CYP4F3
MIR132
MIR182
MIR204
MIR30C1
MIR33A
MIR96
ASAH1
PLIN5
MMUT
ACLY
NDUFAB1
PLA2G3
PNPLA8
PAM
PCCA
PCCB
PCK1
PCK2
CRYL1
MLXIPL
ADIPOR1
ABHD5
MECR
HSD17B12
AIG1
PRKAG2
HACD3
PDK1
PDK2
PDK3
PDK4
PEX7
PEX13
ATP6V1B1
PHYH
PLA2G1B
PLA2G4A
PLA2G5
PLP1
PRKAG3
HAO1
PON1
PON2
PON3
UGT1A8
PPARD
CROT
PPARG
PDP1
ELOVL2
ACSM5
OXSM
PDPR
AVP
APPL2
AVPR1A
THNSL2
ECHDC2
ACOXL
OLAH
PRKAA1
PRKAA2
PRKAB1
PRKAB2
PRKAG1
PRKAR2B
PECR
ECHDC1
ACSS2
MAPK3
ASAH2
BDH2
BAAT
PTGDS
PTGIS
PTGS1
PTGS2
PDP2
GPAM
TRIB3
CYP4F11
ABCD3
ABCD4
PEX2
MID1IP1
ALOXE3
MSMO1
SCD
CEACAM1
SCP2
ACOT1
ACOT6
FADS2B
PLA2G2F
ELOVL1
LPIN3
ASAH2B
AACS
CYP4F12
SOX9
BRCA1
SREBF1
ELOVL4
TBXAS1
TH
TNFRSF1A
C3
TWIST1
TYRP1
UCP3
NR1H2
DAGLA
XBP1
MIR766
ELOVL6
FA2H
HSD17B8
ECHDC3
SCD5
ELOVL7
PANK2
NR4A3
PTGES2
ACSF2
PNPLA3
ACAD10
ACSBG2
ACOX2
ACOX3
ELOVL3
SESN2
LONP2
PLA2G10
ACAD11
ALKBH7
GNPAT
DGAT2
ABHD1
ADTRP
CBR4
MFSD2A
CYP4F2
SLC45A3
DEGS1
CAV1
PLA2G4C
AKR1C3
ABCB11
IRS2
CES2
PER2
SGPL1
RGN
ACBD5
HACD1
ADIPOQ
PLAA
LIPG
SLC22A13
FADS2
QKI
TECR
PTGES
NCOR1
LPIN2
CD74
LPGAT1
DPEP1
SLC25A1
ABCC1
ACOT13
ACOT9
HSD17B3
PPT1
DPEP3
PCTP
CYP4B1
THRSP
DBI
MAPKAPK2
DPEP2
PPT2
CYP4F22
GPX2
ACBD7
SLC25A20
CYP8B1
ACBD4
RXRA
ACBD6
SLC25A13
UNC13B
ARL6IP5
GIPC1
CPLX1
PRAF2
HRH3
SLC22A9
PLIN2
ADORA1
ADORA2A
PROCA1
SLC5A8
ACE
DRD2
DRD3
DRD4
AGTR2
CLN8
EPRS1
FABP4
PLA2R1
RAB3GAP1
RIMS1
ARL6IP1
SLC7A11
SLC17A8
PLA2G2D
GJA1
GLS2
GLS
GOT2
LCN12
GRM1
GRM2
GRM7
PLA2G2E
APBA1
APOE
ITGB1
KCNJ10
PLA2G2C
LCN1
ATP1A2
NMB
NPY5R
NTRK2
NTSR1
OXT
P2RX4
FIS1
PLA2G2A
SLC38A2
SLC38A7
AVPR1B
MAP2K6
PSEN1
NMUR2
SLC17A7
SLC17A6
RAB3A
RPS6KB1
BDKRB2
SLC1A1
SLC1A2
SLC1A3
SLC1A6
SLC1A7
SLC2A1
SNAP25
SSTR4
STX1A
STXBP1
VAMP2
SYK
SYT1
THBS1
TRH
OC90
SLC25A22
SPX
PLA2G12A
SLC25A18
PLA2G12B
PPFIA4
PPFIA2
PPFIA1
PPFIA3
KMO
TNFSF11
SLC25A12
TNFRSF11A
CCK
TSPOAP1
GGT6
FITM2
AWAT2
GGT3P
GGTA1
GGT7
OXCT1
HMGCLL1
FAR2
BDH1
OXCT2
GGTLC3
GGT2
ABHD16A
ACSS3
FAR1
DGAT1
GGTLC2
GGTLC1
CDK4
CPS1
CREB1
CCN2
E2F1
FOXO1
FOXO3
GIPR
GLDC
FFAR1
FFAR3
FFAR2
ID3
PDX1
MIR92A1
ASS1
NFATC4
NME1
NME2
KCNK4
PID1
PPP5C
BAD
PTAFR
SMARCD1
SRC
TLR2
UCP1
UCP2
XRCC5
ZC3H12A
OR51E2
CAT
CCNB1
CLDN1
NR1H4
GOT1
ENPP7
POLD1
YOD1
ALDH1B1
ALDH2
ADH6
ADH1B
ADH1A
ALDH7A1
GPR31
FFAR4
LCN9
LCN15
APOD
PC
TPI1
LIPF
CHKB
PNPLA2
LIPE
GK2
GK
SLC25A14
SLC25A27
GNA15
GNA11
PLCB2
PLCB3
GNA14
GNAQ
PLCB1
AGR2
HAO2
IGF2BP1
MCCD1
OLFM4
